# Supplementary material for: Metabolite Diversity and Carbohydrate Distribution in Brassica campestris ssp. chinensis L. Cultivars: A UPLC-MS/MS Approach
Source: Biology (Basel). 2024 Jul 27;13(8):568. doi: 10.3390/biology13080568 (PMC11351843; doi:10.3390/biology13080568)
Supplement: Supplementary file 1 [file biology-13-00568-s001.zip › Supplementary Tables.xlsx]

## Sheet: Table S1
Table S1. List of known metabolites
No	Index	Ion mode	Rt (min)	Molecular Weight (Da)	Ionization model	KEGG ID	Compounds	mix	Ziluolan	Yellowrose	Wutacai	Xiangqingcai	Suzouqing	Aijiaohuang	Zicaitai
1	Brv1	Positive	0.54	202	[M+H]+	C00750	Spermine	5.19333e+06	3.08333e+06	4.42667e+06	5100000	3.95667e+06	4490000	5070000	5130000
2	Brv3	Positive	0.57	141.1	[M+H]+	C00860	Histidinol	3.80667e+07	2.38333e+07	3.26333e+07	36300000	3.11333e+07	3.37333e+07	3.54667e+07	32200000
3	Brv6	Positive	0.6	102.116	[M+H]+	C01672	1,5-Diaminopentane	55333.3	6500	90266.7	42133.3	153667	4490	42400	7266.67
4	Brv7	Positive	0.6	88.1	[M+H]+	C00134	Putrescine	138333	98866.7	144000	66700	356667	62600	112333	113233
5	Brv9	Positive	0.61	174.016	[M+H]+	-	trans-Citridic acid	152667	549667	250333	156000	364667	127667	219333	226000
6	Brv10	Positive	0.63	139.027	[M+H]+	C00870	4-Nitrophenol	3.68333e+07	61100000	4.81333e+07	3.39333e+07	5.87333e+07	32800000	44800000	51000000
7	Brv11	Positive	0.64	130.1	[M+H]+	C00179	Agmatine	63100	15233.3	61433.3	167000	73200	8803	43672.7	28300
8	Brv12	Positive	0.65	132.16	[M+H]+	C00077	L(+)-Ornithine	7486.67	10153.3	11490	8003.33	24333.3	4283.33	1584.33	8216.67
9	Brv13	Positive	0.66	168.09	[M+H]+	C00534	4-(Aminomethyl)-5-(hydroxymethyl)-2-methylpyridin-3-ol	26166.7	33566.7	10536.7	35033.3	29033.3	12116.7	32066.7	53633.3
10	Brv14	Positive	0.66	240.122	[M+H]+	-	(S)-2-(4-Aminobutanamido)-3-(1-methyl-1H-imidazol-5-yl)propanoic acid	7043.33	18400	11700	8213.33	11866.7	5313.33	11406.7	10566.7
11	Brv15	Positive	0.67	146.106	[M+H]+	C00047	L-(+)-Lysine	692667	884333	533333	744667	1.24633e+06	1200000	276000	804667
12	Brv16	Positive	0.67	155.07	[M+H]+	C00135	L-Histidine	91733.3	134100	128100	162000	138900	419333	84933.3	185333
13	Brv19	Positive	0.68	169.085	[M+H]+	C01152	1-Methylhistidine	81933.3	60333.3	67566.7	73933.3	67500	67466.7	83866.7	67400
14	Brv21	Positive	0.68	188.127	[M+H]+	C01924	H-HomoArg-OH	20166.7	25366.7	7450	6693.33	60100	23533.3	19600	21046.7
15	Brv22	Positive	0.69	174.112	[M+H]+	C00062	L-(+)-Arginine	710667	2.38333e+06	197670	578000	2.25667e+06	9	349667	1.01033e+06
16	Brv23	Positive	0.69	103.063	[M+H]+	C00334	?-aminobutyric acid	310333	182667	166333	295000	127333	409000	470667	198333
17	Brv26	Positive	0.71	398.137	[M+H]+	C00019	S-(5'-Adenosyl)-L-methionine	1360000	1.15667e+07	4.21333e+06	3.96333e+06	4.11667e+06	2930000	3.76667e+06	5.38667e+06
18	Brv27	Positive	0.71	73.0971	[M+H]+	-	1-methylguanidine	95900	43400	68300	99300	117333	86733.3	90333.3	75600
19	Brv28	Positive	0.72	332.052	[M+H]+	C06196	2'-Deoxyinosine-5'-monophosphate	257000	149000	549667	400000	93733.3	1.01867e+06	43300	627667
20	Brv29	Positive	0.73	111.043	[M+H]+	C00380	Cytosine	90733.3	143000	77966.7	156667	68733.3	79733.3	119667	71300
21	Brv31	Positive	0.74	160.085	[M+H]+	C00993	D-Alanyl-D-Alanine	43766.7	10483.3	20900	9696.67	122333	19166.7	15700	16200
22	Brv34	Positive	0.75	119.058	[M+H]+	C00188	L-Threonine	1250000	448000	817667	1200000	1120000	993667	713336	1.05933e+06
23	Brv35	Positive	0.75	117.079	[M+H]+	C00431	5-Aminovaleric acid	263333	10240	590000	518667	271000	5650	309000	6383.33
24	Brv36	Positive	0.75	146.069	[M+H]+	C00064	L-Glutamine	634667	820000	527333	752000	1.19333e+06	1.13433e+06	312333	819000
25	Brv39	Positive	0.76	175.096	[M+H]+	C00327	L-Citrulline	482667	265333	122333	262667	779000	50066.7	267000	886333
26	Brv42	Positive	0.76	89.048	[M+H]+	C00041	L-Alanine	1.05333e+06	306333	781667	910333	845667	885000	662000	956000
27	Brv43	Positive	0.76	162.113	[M+H]+	C00318	L-Carnitine	37900	62166.7	42033.3	32100	66266.7	25266.7	129667	32366.7
28	Brv44	Positive	0.76	103.063	[M+H]+	C03665	2-Aminoisobutyric acid	3.10667e+06	2680000	3270000	3400000	2.47667e+06	3.70333e+06	2.95667e+06	3.09333e+06
29	Brv45	Positive	0.76	149.07	[M+H]+	C02216	1-Methyladenine	88333.3	127333	62566.7	111067	128333	56366.7	93333.3	323000
30	Brv47	Positive	0.77	133.037	[M+H]+	C00049	L-Aspartic acid	383667	615333	326000	466000	359000	291667	239333	340667
31	Brv48	Positive	0.77	147.053	[M+H]+	C00025	L-Glutamic acid	1.88333e+06	1.91333e+06	1136000	1.84667e+06	1.42667e+06	1.22667e+06	1.71333e+06	1.38933e+06
32	Brv49	Positive	0.77	240.024	[M+H]+	C00491	L-(-)-Cystine	19266.7	44866.7	54200	22866.7	23100	21166.7	24666.7	51900
33	Brv50	Positive	0.77	151.049	[M+H]+	-	2-Hydroxy-6-aminopurine	232000	237000	254667	377333	129667	174000	196000	815667
34	Brv53	Positive	0.77	276.132	[M+H]+	C00449	L-Saccharopine	471333	1.05567e+06	729667	442000	846667	403333	542000	462333
35	Brv55	Positive	0.77	182.079	[M+H]+	C00794	D-Sorbitol	1530000	1.00233e+06	1500000	1530000	1.33667e+06	1470000	1.41333e+06	1270000
36	Brv59	Positive	0.78	103.1	[M+H]+	C00114	Choline	2.43667e+07	22000000	2.53667e+07	2.55333e+07	1.97333e+07	2.77667e+07	2.27667e+07	2.47667e+07
37	Brv60	Positive	0.78	189.111	[M+H]+	C02427	L-Homocitrulline	65633.3	50833.3	64833.3	56033.3	45633.3	65833.3	80266.7	50200
38	Brv63	Positive	0.78	103.063	[M+H]+	C01026	N,N-Dimethylglycine	401333	294667	346667	392000	222333	502000	472667	334667
39	Brv65	Positive	0.79	115.063	[M+H]+	C00148	L-Proline	18900000	7.97333e+06	12400000	1.36667e+07	12800000	1.45333e+07	24000000	1.27333e+07
40	Brv66	Positive	0.79	172.085	[M+H]+	-	Glycyl-L-proline	14566.7	14000	11266.7	15633.3	7580	19873.3	20166.7	16766.7
41	Brv68	Positive	0.79	165.046	[M+H]+	-	Methionine sulfoxide	3.96667e+06	3.57667e+06	4.48333e+06	4.73333e+06	3.43667e+06	3.43667e+06	3700000	2.88667e+06
42	Brv69	Positive	0.8	255.2	[M+H]+	C05841	Nicotinate ribonucleoside	3.45333e+06	3.12333e+06	444667	7440000	2020000	4.90667e+06	5.98667e+06	739000
43	Brv70	Positive	0.8	258.2	Protonated	C00670	sn-Glycero-3-phosphocholine	413333	68600	427667	300000	9116.67	1.57667e+06	312667	866333
44	Brv71	Positive	0.8	268.081	[M+H]+	C00294	Inosine	4496.67	819.333	2446.33	9783.33	2279.67	5620	5186.67	8266.67
45	Brv72	Positive	0.8	137.048	[M+H]+	C01004	Trigonelline	125667	78866.7	82333.3	122667	62000	159333	256000	82233.3
46	Brv73	Positive	0.8	243.086	[M+H]+	C00475	Cytidine	267333	243667	115333	590333	145667	182000	219667	376000
47	Brv74	Positive	0.81	161.1	[M+H]+	C00956	2-Aminoadipic acid (L-Homoglutamic acid)	14426.7	84200	37566.7	22000	41100	12460	19223.3	20300
48	Brv75	Positive	0.81	457.1	[M+H]+	-	Aspartic acid di-O-glucoside	113333	28333.3	71933.3	77366.7	38833.3	103633	196000	133667
49	Brv78	Positive	0.81	117.079	[M+H]+	C00183	L-Valine	2.41667e+07	1.30667e+07	1.71667e+07	22200000	20900000	2.39333e+07	19600000	28000000
50	Brv80	Positive	0.81	117.079	[M+H]+	C00719	Betaine	112667	78066.7	43836.3	13672.7	125333	9	302667	9
51	Brv81	Positive	0.81	130.111	[M+H]+	C02714	N-Acetylputrescine	136667	48366.7	136667	346000	141000	41700	217667	46300
52	Brv83	Positive	0.82	365.2	[M+H]+	-	iP7G	563333	238667	160667	409333	333333	363333	908000	442000
53	Brv84	Positive	0.82	145.085	[M+H]+	C01035	4-Guanidinobutyric acid	829667	997000	956000	1.13333e+06	302333	1.03133e+06	879000	621000
54	Brv86	Positive	0.83	221.09	[M+H]+	C00140	N-Acetyl-D-glucosamine	285000	191000	285333	276333	222667	234333	266667	251000
55	Brv88	Positive	0.85	117.079	[M+H]+	C01826	Dl-Norvaline	24300000	1.36333e+07	1.69667e+07	2.38333e+07	21000000	2.43333e+07	1.87667e+07	2.83667e+07
56	Brv90	Positive	0.88	347.1	[M+H]+	C01367	Adenosine 3'-monophosphate	576333	1.64333e+06	2920000	60100	464333	1.28667e+06	406333	280333
57	Brv93	Positive	0.93	131.095	[M+H]+	C02378	6-Aminocaproic acid	1350000	1.31333e+06	646000	1.60333e+06	1.77333e+06	624000	791667	1800000
58	Brv95	Positive	1.16	216.122	[M+H]+	-	Na-Acetyl-L-arginine	77700	89900	60033.3	58866.7	61433.3	75900	78300	63733.3
59	Brv96	Positive	1.17	297.1	[M+H]+	-	N2-methylguanosine	24666.7	104767	43366.7	46266.7	22133.3	39033.3	45000	62800
60	Brv97	Positive	1.17	152	[M+H]+	C00385	Xanthine	165000	423000	451000	187667	212000	55800	80733.3	161667
61	Brv98	Positive	1.17	663.2	[M+H]+	C00003	Nicotinic acid adenine dinucleotide	426000	2.84333e+06	926333	1001000	834667	1.06667e+06	794333	1.06733e+06
62	Brv99	Positive	1.17	348.1	[M+H]+	C00130	Inosine 5'-monophosphate	58400	206333	293667	6640	74900	114233	51066.7	26400
63	Brv100	Positive	1.17	85.1	[M+H]+	C01746	Piperidine	1850000	1.98333e+06	908000	2370000	2420000	832667	1.39333e+06	2.35667e+06
64	Brv101	Positive	1.17	227.091	[M+H]+	C00881	Deoxycytidine	24100	19636.3	6839.33	28800	20633.3	9	22166.7	30300
65	Brv102	Positive	1.18	331.1	[M+H]+	-	Pyridoxine O-glucoside	1.76667e+06	1.55333e+06	2.43667e+06	1820000	732667	3.05667e+06	2870000	592333
66	Brv103	Positive	1.18	347.2	[M+H]+	C00020	Adenosine 5'-monophosphate	1.61667e+06	5.49333e+06	7760000	172733	1870000	3620000	1410000	644000
67	Brv104	Positive	1.18	307.084	[M+H]+	C00051	Glutathione reduced form	844333	1.16667e+06	871000	1.24033e+06	1.07533e+06	586667	2320000	646333
68	Brv105	Positive	1.18	149.051	[M+H]+	C00073	L-Methionine	2220000	1.35333e+06	2.05333e+06	2490000	2.37667e+06	1.30667e+06	2.77667e+06	3370000
69	Brv107	Positive	1.19	112.027	[M+H]+	C00106	Uracil	66666.7	60033.3	25166.7	166000	53433.3	43466.7	81466.7	66733.3
70	Brv108	Positive	1.19	123	[M+H]+	C00253	Nicotinic acid	133000	88600	57866.7	137000	119967	143667	194667	133667
71	Brv109	Positive	1.19	151.049	[M+H]+	C00242	Guanine	3.47667e+06	4510000	3710000	5.53333e+06	2060000	2360000	3.38667e+06	1.07033e+07
72	Brv111	Positive	1.2	136.038	[M+H]+	C00262	Hypoxanthine	83766.7	146333	104667	72733.3	59066.7	55700	53533.3	94433.3
73	Brv116	Positive	1.21	120.042	[M+H]+	-	D(-)-Threose	20733.3	11453.3	22966.7	16266.7	30966.7	7606	9736.33	12703
74	Brv117	Positive	1.21	95.04	[M+H]+	-	3-Hydroxypyridine	27766.7	35266.7	30200	28066.7	31400	27533.3	45200	19866.7
75	Brv119	Positive	1.21	181.074	[M+H]+	C00082	L-(-)-Tyrosine	1.70333e+07	1.45333e+07	1.06467e+07	1.02033e+07	2.90333e+07	13400000	1.23667e+07	15600000
76	Brv120	Positive	1.21	135.054	[M+H]+	C00147	Adenine	5780000	8220000	5140000	7760000	4550000	5.11667e+06	6060000	7.63333e+06
77	Brv122	Positive	1.21	188.116	[M+H]+	C02727	N6-Acetyl-L-lysine	24766.7	15866.7	48400	26766.7	12436.3	19300	19333.3	23400
78	Brv125	Positive	1.21	123.032	[M+H]+	C10164	2-Picolinic acid	29266.7	17033.3	14300	30966.7	21200	27600	46500	26800
79	Brv126	Positive	1.21	161.069	[M+H]+	-	N-Acetylthreonine	212667	187000	271000	321333	123333	168000	166333	132667
80	Brv128	Positive	1.22	125.059	[M+H]+	C02376	5-Methylcytosine	14880	21066.7	8903	15233.3	12433.3	16966.7	22200	26600
81	Brv130	Positive	1.22	169.074	[M+H]+	C00314	Pyridoxine	433667	1200000	322333	690667	109533	244000	479667	443667
82	Brv131	Positive	1.23	131.095	[M+H]+	C00407	L-Isoleucine	55900000	5.22333e+07	49900000	5.36667e+07	5.31333e+07	5.57333e+07	6.12333e+07	5.42333e+07
83	Brv132	Positive	1.23	189.064	[M+H]+	C00624	N-Acetyl-L-glutamic acid	240333	228333	212000	248667	178000	91266.7	173000	195667
84	Brv134	Positive	1.24	321.1	[M+H]+	C11347	S-(methyl)glutathione	716333	1.14233e+06	359667	408333	888333	642333	1440000	708000
85	Brv135	Positive	1.24	129.043	[M+H]+	C01879	5-oxoproline	6.45667e+06	8.01667e+06	3.81333e+06	7900000	2.27667e+06	4.21667e+06	7.92333e+06	7450000
86	Brv136	Positive	1.25	137.084	[M+H]+	C00483	L-Tyramine	304000	22533.3	477333	357000	489000	45266.7	684333	37833.3
87	Brv141	Positive	1.27	131.095	[M+H]+	C00123	L-Leucine	56200000	5.20333e+07	4.69667e+07	5.50333e+07	53900000	5.40333e+07	61500000	5.55667e+07
88	Brv142	Positive	1.27	384.122	[M+H]+	C00021	S-(5'-Adenosy)-L-homocysteine	220667	692333	507000	381000	460333	285333	464333	616000
89	Brv143	Positive	1.27	331.068	[M+H]+	C00360	2'-Deoxyadenosine-5'-monophosphate	226667	349000	429667	296333	166333	489000	390667	216333
90	Brv145	Positive	1.28	137.091	[M+H]+	-	Hydroxyphenethylamine	13066.7	22066.7	10523.3	17600	12800	13366.7	17966.7	16633.3
91	Brv146	Positive	1.29	131.058	[M+H]+	-	N-Propionylglycine	214000	203333	109000	245000	248333	94333.3	169000	246667
92	Brv149	Positive	1.31	120.069	[M+H]+	C01784	Benzamidine	8286.67	6226.67	10450	8723.33	7973.33	9713.33	6220	7240
93	Brv151	Positive	1.37	136.039	[M+H]+	-	Allopurinol	59833.3	129333	95866.7	64166.7	53566.7	49366.7	49000	89433.3
94	Brv155	Positive	1.41	268.081	[M+H]+	-	Hypoxanthine-9-ß-D-arabinofuranoside	414333	1.26333e+06	139000	358667	543333	86766.7	216667	1.58667e+06
95	Brv159	Positive	1.44	177	[M+H]+	C03145	N-formylmethionine	13666.7	24433.3	18800	14803.3	15200	11300	21333.3	13783.3
96	Brv161	Positive	1.44	283.092	[M+H]+	C00387	Guanosine	4.27667e+06	1.43333e+07	3870000	9.81667e+06	4.66333e+06	2.39333e+06	4730000	5.58333e+06
97	Brv163	Positive	1.47	122.1	[M+H]+	C00153	Niacinamide	1500000	1.54333e+06	1.47667e+06	1930000	1.18333e+06	1760000	2040000	989333
98	Brv164	Positive	1.48	126.043	[M+H]+	C00178	Thymine	61833.3	65133.3	47933.3	65733.3	49900	46600	98966.7	36466.7
99	Brv165	Positive	1.48	299.087	[M+H]+	-	8-Hydroxyguanosine	28633.3	67433.3	33600	27966.7	48833.3	40300	28766.7	79400
100	Brv166	Positive	1.5	152.059	[M+H]+	-	1,4-dihydro-1-Methyl-4-oxo-3-pyridinecarboxamide	224667	489667	458667	302333	229333	108933	163667	446333
101	Brv167	Positive	1.51	345	[M+H]+	-	4-Pyridoxic acid O-hexoside	115000	147567	73333.3	92566.7	66933.3	130667	169667	401000
102	Brv174	Positive	1.63	220.085	[M+H]+	C00643	5-Hydroxy-L-tryptophan	53766.7	46766.7	18466.7	74000	71400	48066.7	64800	60000
103	Brv177	Positive	1.66	183.053	[M+H]+	C00847	4-Pyridoxic acid	1.16333e+06	4.06333e+06	506000	913000	524000	618000	1.64667e+06	1100000
104	Brv180	Positive	1.73	267.097	[M+H]+	C00330	Deoxyguanosine	40866.7	91200	25333.3	90500	50133.3	30400	43300	65900
105	Brv181	Positive	1.74	284.076	[M+H]+	C01762	Xanthosine	424333	2.85333e+06	310000	1.45667e+06	356667	286667	116267	429000
106	Brv183	Positive	1.77	163	[M+H]+	-	L-Methionine methyl ester	62600	73933.3	54866.7	71766.7	63866.7	53033.3	87700	55566.7
107	Brv185	Positive	1.83	135.1	[M+H]+	-	Aminopurine	336667	381333	54266.7	875667	295333	124667	295333	507000
108	Brv187	Positive	1.87	250.1	[M+H]+	C03002	N-Caffeoyl putrescine	18300	9	9	9	70666.7	18133.3	9	9
109	Brv188	Positive	1.89	267.097	[M+H]+	C00212	Adenosine	35900000	1.91333e+07	1.14667e+07	6.79333e+06	35100000	2.96667e+07	2.81667e+07	8210000
110	Brv189	Positive	1.9	285	[M+H]+	-	Nicotinic acid-hexoside	78066.7	56000	18533.3	60766.7	126000	95433.3	112967	41166.7
111	Brv190	Positive	1.91	188.116	[M+H]+	C02155	N-Glycyl-L-leucine	84400	92366.7	74933.3	79100	54700	79233.3	136667	89366.7
112	Brv195	Positive	1.95	166.1	[M+H]+	C16614	6-Methylmercaptopurine	1.25333e+07	1.15333e+07	5860000	8.35333e+06	19300000	8.88333e+06	1.63333e+07	1.51333e+07
113	Brv196	Positive	1.96	165.079	[M+H]+	C00079	L-Phenylalanine	7.28667e+06	7610000	10900000	8550000	5.56667e+06	8.70333e+06	6170000	6730000
114	Brv197	Positive	1.96	208.085	[M+H]+	C00328	L-Kynurenine	241667	301667	124667	103000	222000	436000	423000	299667
115	Brv198	Positive	1.96	251.102	[M+H]+	C00559	Deoxyadenosine	328667	382000	76966.7	633667	321000	238333	399667	391333
116	Brv199	Positive	1.97	399.2	[M+H]+	-	Adenosine O-ribose	361667	383333	697667	383667	358000	427000	359667	264667
117	Brv203	Positive	2.01	236.08	[M+H]+	C02700	N'-Formylkynurenine	553000	1.14433e+06	416333	503667	889333	853000	827333	384000
118	Brv207	Positive	2.13	234.1	[M+H]+	C18326	N-p-Coumaroyl putrescine	43833.3	15266.7	9	36266.7	176000	22366.7	30766.7	36166.7
119	Brv208	Positive	2.13	383.115	[M+H]+	-	Succinyladenosine	859000	2.48333e+06	862667	2.05333e+06	1.34333e+06	1.23333e+06	1.08733e+06	915333
120	Brv209	Positive	2.15	205.1	[M+H]+	C02470	Xanthurenic acid	162000	421667	221333	259667	211333	203333	86300	138000
121	Brv211	Positive	2.17	383.108	[M+H]+	-	N6-Succinyl Adenosine	425000	1530000	479333	1.03867e+06	804667	718333	637000	469667
122	Brv212	Positive	2.19	121	[M+H]+	C09815	Benzamide	65200	108500	30433.3	93003	104533	44700	60666.7	27366.7
123	Brv213	Positive	2.19	219.2	[M+H]+	C00864	D-Pantothenic acid	3760000	2.67667e+06	2340000	3.68667e+06	6.35667e+06	2.93333e+06	2.73667e+06	3010000
124	Brv214	Positive	2.21	368.1	[M+H]+	-	O-Feruloyl quinic acid	80400	12963.3	53666.7	114333	61966.7	85266.7	79300	223333
125	Brv216	Positive	2.22	205.131	[M+H]+	C05944	Pantothenol	18266.7	17533.3	11466.7	14266.7	35200	20366.7	24600	9560
126	Brv217	Positive	2.23	381.2	[M+H]+	-	trans-zeatin N-glucoside	190667	152000	81466.7	143667	152333	244333	101533	88766.7
127	Brv219	Positive	2.23	311.123	[M+H]+	-	2-(dimethylamino)guanosine	74266.7	167333	65466.7	111333	64300	49433.3	181333	127333
128	Brv222	Positive	2.26	611	Protonated	C08639	Cyanidin 3,5-O-diglucoside (Cyanin)	2.61333e+07	2.01333e+07	2.35333e+07	3.14333e+07	26200000	23500000	36000000	2.50333e+07
129	Brv224	Positive	2.29	264.1	[M+H]+	-	N'-Feruloyl putrescine	3.39667e+06	2.07667e+06	2299.33	9	1.69667e+07	4770000	3472.67	9
130	Brv225	Positive	2.3	465.1	Protonated	C12138	Delphinidin 3-O-glucoside (Mirtillin)	1.71667e+07	26600000	2.74667e+07	1.85667e+07	1.08133e+07	1750000	14100000	2.45667e+07
131	Brv227	Positive	2.31	281.112	[M+H]+	C02494	1-Methyladenosine	14833.3	19200	9060	18066.7	14766.7	12666.7	25966.7	20100
132	Brv228	Positive	2.32	234.1	[M+H]+	-	N'-p-Coumaroyl putrescine	112333	24866.7	15533.3	77766.7	343667	76500	69500	82900
133	Brv229	Positive	2.34	335.1	[M+H]+	-	L-Cysteine D-?-glutamyl-2-(trimethylammonio)ethyl ester	6910	7163.33	2523	7846.67	9223.33	8153.33	12503.3	9
134	Brv230	Positive	2.34	473.2	[M+H]+	C00234	10-Formyl-THF	802333	754333	402667	5.51667e+06	275667	678667	247667	254667
135	Brv231	Positive	2.36	381.1	[M+H]+	-	trans-zeatin 9-O-glucoside	42033.3	85366.7	29133.3	36833.3	27066.7	24133.3	38900	32733.3
136	Brv233	Positive	2.36	204.09	[M+H]+	C00078	L-Tryptophan	18200000	1.60667e+07	1.00467e+07	8.86667e+06	30500000	1.62667e+07	1.73667e+07	2.24333e+07
137	Brv235	Positive	2.39	205.1	[M+H]+	C05660	Methoxyindoleacetic acid	312000	243333	139867	135667	710333	274000	295000	410333
138	Brv237	Positive	2.39	610.2	[M+H]+	-	Gallocatechin-gallocatechin	2.21667e+07	1.46333e+07	4.28333e+07	4.02333e+07	1.87333e+07	1.71333e+07	3.61667e+07	31900000
139	Brv238	Positive	2.39	121.089	[M+H]+	C05332	Phenethylamine	307667	443333	159000	551333	431333	250667	287000	136000
140	Brv239	Positive	2.4	280.106	[M+H]+	-	Asp-phe	67200	86333.3	74233.3	72000	73000	73066.7	89933.3	75900
141	Brv240	Positive	2.41	583.2	[M+H]+	-	N',N",N"'-p-coumaroyl-cinnamoyl-caffeoyl spermidine	264333	230000	205000	288667	273333	314000	205667	637667
142	Brv241	Positive	2.41	117	[M+H]+	C00463	Indole	44900	35733.3	20366.7	26066.7	90233.3	36600	46000	57900
143	Brv243	Positive	2.42	479	Protonated	C12139	Petunidin 3-O-glucoside	2.38333e+06	12720000	1.06667e+07	5.03333e+06	1.29333e+06	414000	1.94333e+06	4.40333e+06
144	Brv246	Positive	2.43	146.058	[M+H]+	C06104??	Adipic acid	79766.7	74700	67933.3	71566.7	109000	9	8372.67	218667
145	Brv248	Positive	2.45	449.1	Protonated	C08604	Cyanidin 3-O-glucoside (Kuromanin)	2.74667e+07	1.31333e+07	3.81333e+07	3.60333e+07	2.33667e+07	2.19333e+07	32700000	3.23667e+07
146	Brv253	Positive	2.47	264.1	[M+H]+	C10497	N-Feruloyl putrescine	20500000	1.18567e+07	47566.7	34166.7	4.01333e+07	26500000	36500	31866.7
147	Brv254	Positive	2.47	772.1	[M+H]+	-	Luteolin 6-C-hexoside 8-C-hexosyl-O-hexoside	10346.7	8473.33	36766.7	18900	5750	7253.33	21733.3	8740
148	Brv261	Positive	2.55	294	[M+H]+	-	N-Sinapoyl putrescine	369667	42600	9	9	1.91333e+06	695667	9	9
149	Brv262	Positive	2.55	143.1	[M+H]+	C04294	4-Methyl-5-thiazoleethanol	62133.3	72566.7	29766.7	83566.7	57433.3	49766.7	126067	47966.7
150	Brv263	Positive	2.56	788.1	[M+H]+	-	Hesperetin C-hexosyl-O-hexosyl-O-hexoside	566333	2990000	945000	485667	216000	75200	672333	891667
151	Brv266	Positive	2.58	433.1	Protonated	-	Pelargonidin 3-O-beta-D-glucoside(Callistephin chloride)	400000	525333	615333	923333	298000	236000	245667	747667
152	Brv267	Positive	2.58	340.079	[M+H]+	C09264	Esculin (6,7-Dihydroxycoumarin-6-glucoside)	309333	335333	274667	305333	316000	429000	288333	515667
153	Brv268	Positive	2.59	348.26	[M+H]+	-	N-p-coumaroylspermine	14066.7	67733.3	9	9	9	12870	40066.7	1412.67
154	Brv271	Positive	2.6	336.1	[M+H]+	-	N-Feruloyl tryptamine	30333.3	5476.33	56933.3	43766.7	34100	23500	24533.3	37733.3
155	Brv275	Positive	2.62	189.043	[M+H]+	C01717	Kynurenic acid	5.59333e+06	16100000	7.23667e+06	6.58667e+06	2.86667e+06	4.38333e+06	4.01333e+06	5.08667e+06
156	Brv278	Positive	2.65	626.1	[M+H]+	-	8-C-hexosyl-hesperetin O-hexoside	2000000	1.59667e+06	4400000	2.20667e+06	2.00667e+06	322000	5920000	7.50667e+06
157	Brv281	Positive	2.68	306.2	[M+H]+	C18325	N-Feruloyl agmatine	263667	1.48033e+06	9	9	84766.7	43333.3	141333	9
158	Brv282	Positive	2.68	774.1	[M+H]+	-	Eriodictiol 6-C-hexoside 8-C-hexoside-O-hexoside	358000	353333	1.23667e+06	713667	278000	311000	794000	432000
159	Brv283	Positive	2.69	354.095	[M+H]+	C00852	Chlorogenic acid (3-O-Caffeoylquinic acid)	3770000	428667	1.15667e+06	7.14333e+06	3.64667e+06	2.63667e+06	3.10667e+06	12800000
160	Brv288	Positive	2.73	340.079	[M+H]+	C02887	Sinapoyl malate	676333	217000	1118000	921333	452000	1263000	435000	755333
161	Brv289	Positive	2.73	352.1	[M+H]+	-	6,7-dihydroxycoumarin 6-O-quinic acid	56033.3	20066.7	17830	71500	39866.7	79233.3	57766.7	43266.7
162	Brv290	Positive	2.73	297.09	[M+H]+	C00170	5'-Deoxy-5'-(methylthio)adenosine	1.42333e+07	21300000	1.66667e+07	1.11667e+07	1.83333e+07	1.40667e+07	22800000	6.90667e+06
163	Brv292	Positive	2.75	160.1	[M+H]+	C00398	L-Tryptamine	27333.3	32566.7	16333.3	17766.7	53066.7	24033.3	42900	19833.3
164	Brv294	Positive	2.77	640.1	[M+H]+	-	C-hexosyl-isorhamnetin O-hexoside	59533.3	49400	169000	108167	103867	26933.3	58800	155333
165	Brv296	Positive	2.78	278.13	[M+H]+	C00831	Pantetheine	744000	948000	536000	755000	1.04033e+06	505667	1.25533e+06	531667
166	Brv297	Positive	2.79	280	Protonated	-	Feruloylcholine	1.00533e+06	358333	14200	27800	750667	5030000	17366.7	42333.3
167	Brv305	Positive	2.83	310	Protonated	C00933	Sinapoylcholine	15966.7	24700	15800	47933.3	19533.3	14666.7	7743.33	13933.3
168	Brv312	Positive	2.9	610.1	[M+H]+	-	6-C-hexosyl-luteolin O-hexoside	123333	65933.3	230667	175333	157667	143667	168333	203000
169	Brv313	Positive	2.9	303.24	Protonated	C05908	Delphinidin	61400	294000	42469.7	37433.3	21833.3	2486	67900	80566.7
170	Brv314	Positive	2.92	490.1	[M+H]+	-	Anisic acid O-feruloyl hexoside	15666.7	10663.3	25166.7	23533.3	21733.3	13633.3	16700	33133.3
171	Brv317	Positive	2.94	368.1	[M+H]+	C02572	3-O-Feruloyl quinic acid	636000	542000	223333	878333	320333	928667	506667	422667
172	Brv318	Positive	2.95	191.058	[M+H]+	C05635	5-Hydroxyindole-3-acetic acid	140333	115500	203333	98666.7	27133.3	127333	177333	296333
173	Brv319	Positive	2.97	612.1	[M+H]+	-	Eriodictiol C-hexosyl-O-hexoside	1370000	719667	2.28333e+06	1.92333e+06	1770000	1.76333e+06	1.66667e+06	2.46333e+06
174	Brv324	Positive	2.98	138.032	[M+H]+	C00156	4-Hydroxybenzoic acid	34366.7	9	9	41200	20500	68466.7	44733.3	9
175	Brv325	Positive	2.99	138.032	[M+H]+	C16700	Protocatechuic aldehyde	50666.7	32800	25600	31833.3	89866.7	36966.7	58133.3	47266.7
176	Brv331	Positive	3.06	338.1	[M+H]+	-	O-Feruloyl 2-hydroxylcoumarin	6230000	1.39033e+07	1.08033e+07	8750000	4400000	5.88333e+06	1.10667e+07	8.77667e+06
177	Brv334	Positive	3.08	194.1	[M+H]+	-	Hydroxy-methoxycinnamate	2.62333e+06	6.41667e+06	1042000	327333	588333	1.93667e+06	622333	2430000
178	Brv339	Positive	3.1	206.1	[M+H]+	-	6-Hydroxymethylherniarin	227333	57733.3	245333	195000	209333	133667	337667	203667
179	Brv343	Positive	3.14	180.042	[M+H]+	C01197	Caffeic acid	48333.3	28633.3	37766.7	22066.7	48466.7	34933.3	38600	41100
180	Brv347	Positive	3.17	178.027	[M+H]+	C09263	Esculetin (6,7-dihydroxycoumarin)	10613.3	8130	10553.3	7469.67	8303	12270	7913.33	10833.3
181	Brv355	Positive	3.21	244.088	[M+H]+	C00120	Biotin	49000	71433.3	39133.3	81900	41333.3	36700	54033.3	45066.7
182	Brv360	Positive	3.27	508.1	[M+H]+	-	Syringetin 3-O-hexoside	35466.7	16303	136333	43533.3	38933.3	63766.7	65366.7	102433
183	Brv367	Positive	3.31	624	[M+H]+	-	8-C-hexosyl chrysoeriol O-hexoside	9	15443.3	20366.7	9386.67	12536.7	1449.33	5406.67	13133.3
184	Brv371	Positive	3.34	374.2	[M+H]+	-	Feruloyl syringic acid	159667	948000	22300	17900	31133.3	21100	23133.3	25933.3
185	Brv376	Positive	3.36	320.053	[M+H]+	C02906	Dihydromyricetin	93066.7	39700	28833.3	85600	83533.3	67800	182667	129000
186	Brv378	Positive	3.38	610.1	[M+H]+	-	Luteolin 3',7-di-O-glucoside	305667	498333	523667	287667	9	9	1710000	9
187	Brv382	Positive	3.38	248.116	[M+H]+	C05643	6-Hydroxymelatonin	47366.7	32333.3	49033.3	43300	43033.3	56866.7	18333.3	38000
188	Brv389	Positive	3.45	287.24	Protonated	C05905	Cyanidin	236333	84700	774667	761333	9	9	615000	199000
189	Brv390	Positive	3.47	368.1	[M+H]+	-	1-O-Feruloyl quinic acid	2.64667e+06	274667	602000	6600000	2210000	749000	2880000	7.24333e+06
190	Brv392	Positive	3.47	508.3	[M+H]+	-	Limocitrin O-hexoside	41500	21100	155000	51566.7	45800	65733.3	75000	115667
191	Brv395	Positive	3.49	173.105	[M+H]+	C02710	N-Acetyl-l-leucine	216333	256000	196667	155667	274333	46266.7	273333	125667
192	Brv398	Positive	3.51	224.1	[M+H]+	C02794	3-Hydroxykynurenine	208000	64633.3	201667	127800	255333	238333	46536.3	289000
193	Brv406	Positive	3.57	125.1	[M+H]+	C03557	2-Aminoethylphosphonate	21466.7	8770	15170	24333.3	18033.3	31566.7	52966.7	12266.7
194	Brv407	Positive	3.57	166.063	[M+H]+	C01744	3-(4-Hydroxyphenyl)propionic acid	81133.3	10472.7	6506	56566.7	65633.3	220000	148000	31700
195	Brv409	Positive	3.58	137.048	[M+H]+	-	Nicotinic Acid Methyl Ester (Methyl Nicotinate)	44400	26066.7	13766.7	41066.7	118000	63333.3	51733.3	65900
196	Brv412	Positive	3.6	756.2	[M+H]+	-	C-hexosyl-luteolin O-p-coumaroylhexoside	13066.7	6883.33	70100	19266.7	25400	16900	20100	20066.7
197	Brv417	Positive	3.63	175.1	[M+H]+	-	5-methoxyindole-3-carbaldehyde	26100	7576.67	20633.3	39266.7	22700	18066.7	47533.3	24400
198	Brv420	Positive	3.64	502.2	[M+H]+	-	Phellodensin F	879667	90900	1.42667e+06	953000	1.51667e+06	761333	1.46333e+06	1490000
199	Brv421	Positive	3.64	624.169	[M+H]+	-	Isorhamnetin 3-O-neohesperidoside	66133.3	37133.3	596333	199333	178000	8610	78500	449000
200	Brv428	Positive	3.68	218.1	[M+H]+	C08309	5-Methoxy-N,N-dimethyltryptamine	92966.7	18733.3	53566.7	106300	43100	80766.7	83400	224333
201	Brv430	Positive	3.68	320.1	[M+H]+	-	5-O-p-Coumaroyl shikimic acid	88066.7	61700	140667	42733.3	101400	21766.7	17300	141000
202	Brv432	Positive	3.68	464.096	[M+H]+	C05623	Quercetin 3-O-glucoside (Isotrifoliin)	955333	1950000	2510000	1.31033e+06	1400000	141033	4.86667e+06	3.04333e+06
203	Brv437	Positive	3.7	174.089	[M+H]+	C08278	Suberic acid	21666.7	7656.67	10269.7	45566.7	16533.3	9	46933.3	17500
204	Brv438	Positive	3.7	448.101	[M+H]+	C03951	Luteolin 7-O-glucoside (Cynaroside)	4.74667e+06	805667	8870000	1.06667e+07	8850000	10990000	3.90333e+06	3.54333e+06
205	Brv447	Positive	3.74	338.1	[M+H]+	-	O-Feruloyl 4-hydroxylcoumarin	1.67333e+06	9	1530000	2150000	9	9	5.53333e+06	9
206	Brv450	Positive	3.76	368.119	[M+H]+	-	N-sinapoyl hydroxycoumarin	3.74667e+06	1.96333e+06	6.17333e+06	1.00033e+07	4.21333e+06	4.35333e+06	1.04533e+07	3220000
207	Brv460	Positive	3.84	478	[M+H]+	-	methylQuercetin O-hexoside	1.74667e+06	307333	9.14667e+06	7570000	2740000	582667	4780000	7.59333e+06
208	Brv461	Positive	3.84	432.106	[M+H]+	C09126	Genistein 7-O-Glucoside (Genistin)	58666.7	9	180667	70100	242667	95366.7	64866.7	247667
209	Brv464	Positive	3.86	478.2	[M+H]+	-	Isorhamnetin 5-O-hexoside	2.55667e+06	464000	1.18233e+07	1.09167e+07	3550000	841333	6.11667e+06	10000000
210	Brv465	Positive	3.86	448.101	[M+H]+	C12626	Kaempferol 3-O-galactoside (Trifolin)	1770000	175633	4.54333e+06	4.48667e+06	1.09633e+06	1750000	1.78667e+07	2.51667e+06
211	Brv476	Positive	3.9	137.048	[M+H]+	C00108	Anthranilic acid	125667	53066.7	226000	130000	110167	73133.3	166667	107133
212	Brv486	Positive	3.96	462.123	[M+H]+	-	Chrysoeriol 5-O-hexoside	183333	591667	943333	355667	275333	89633.3	171333	623667
213	Brv491	Positive	4	192.042	[M+H]+	C01752	Scopoletin (7-Hydroxy-5-methoxycoumarin)	180133	92300	166900	222333	522667	261333	367000	241333
214	Brv492	Positive	4.01	194.058	[M+H]+	-	3-Hydroxy-4-methoxycinnamic acid	230000	79600	217333	160667	197333	357333	328000	217667
215	Brv497	Positive	4.02	246.1	[M+H]+	-	N-(3-Indolylacetyl)-L-alanine	68666.7	11516.7	64766.7	60566.7	148667	38433.3	110333	62700
216	Brv499	Positive	4.03	448.1	[M+H]+	C12249	Kaempferol 3-O-glucoside (Astragalin)	138000	10006	413000	238667	553667	85003	727667	597333
217	Brv501	Positive	4.04	464.096	[M+H]+	-	Quercetin 4'-O-glucoside (Spiraeoside)	1.59333e+06	3.32333e+06	3.51667e+06	1.64667e+06	2470000	277667	4.83333e+06	4.76333e+06
218	Brv502	Positive	4.05	432.1	[M+H]+	C04608	Apigenin 7-O-glucoside (Cosmosiin)	70333.3	9	214000	87633.3	235667	97733.3	71900	245000
219	Brv504	Positive	4.05	434.121	[M+H]+	C09099	Naringenin 7-O-glucoside (Prunin)	145000	51966.7	244333	65400	128000	150333	36666.7	555667
220	Brv517	Positive	4.14	462.2	[M+H]+	-	Chrysoeriol 7-O-hexoside	215000	725333	1.07367e+06	465000	321667	86533.3	220333	697333
221	Brv521	Positive	4.17	564	[M+H]+	-	Selgin O-malonylhexoside	312667	2.46333e+06	480333	2.75667e+06	177667	11783.3	89766.7	376000
222	Brv523	Positive	4.2	132.1	[M+H]+	-	4-Aminoindole	177667	105267	203000	202333	187333	37133.3	144000	95700
223	Brv527	Positive	4.25	478.2	[M+H]+	-	Isorhamnetin O-hexoside	2.07333e+06	1.39667e+06	1.22667e+07	4.43667e+06	6060000	392333	2060000	11800000
224	Brv531	Positive	4.27	188.105	[M+H]+	C08261	Azelaic acid	19600	9223.33	17666.7	13766.7	18933.3	16800	22500	20233.3
225	Brv532	Positive	4.28	654.2	[M+H]+	-	C-hexosyl-luteolin O-sinapic acid	80800	9	839667	513667	113000	117667	84900	309667
226	Brv535	Positive	4.32	624.2	[M+H]+	-	Luteolin O-feruloylhexoside	49433.3	19806	216667	209333	27233.3	52900	48236.3	75800
227	Brv541	Positive	4.36	145.053	[M+H]+	C08493	Indole-3-carboxaldehyde	232000	166667	203333	239333	281000	171000	276333	202000
228	Brv542	Positive	4.37	122.037	[M+H]+	C00180	Benzoic acid	26633.3	9269.67	11990	15733.3	10053.3	3672.67	14833.3	12400
229	Brv549	Positive	4.43	548.1	[M+H]+	-	Chrysoeriol O-malonylhexoside	17700	99633.3	47200	73366.7	42033.3	7440	30233.3	76233.3
230	Brv551	Positive	4.44	456.2	[M+H]+	-	8-Methyl-2-oxo-4-phenyl-2H-chromen-7-yl 4-(hexyloxy)benzoate	1.05733e+06	481667	491000	981000	745667	2.61333e+06	1.10967e+06	568333
231	Brv556	Positive	4.48	162.032	[M+H]+	C20414	4-Hydroxycoumarin	13100	11516.7	9793.33	17833.3	19400	9	11566.7	11043.3
232	Brv557	Positive	4.49	520	[M+H]+	-	Naringenin O-malonylhexoside	139000	128333	59466.7	375000	262333	98033.3	132000	299667
233	Brv564	Positive	4.55	550	[M+H]+	-	Tricetin O-malonylhexoside	25633.3	9	7976.67	99600	71533.3	9	11406.7	28933.3
234	Brv566	Positive	4.56	175.063	[M+H]+	C00954	Indole 3-acetic acid (IAA)	26566.7	12233.3	14350	19233.3	20566.7	19233.3	17533.3	18566.7
235	Brv580	Positive	4.73	206.058	[M+H]+	C09311	Scoparone	17366.7	20833.3	11100	20400	10069.7	12953.3	22166.7	14566.7
236	Brv601	Positive	4.92	302.043	[M+H]+	C00389	Quercetin	9590	58466.7	9723.33	9	9	9	3596.33	10763.3
237	Brv610	Positive	5.1	446.121	[M+H]+	C05376	Sissotrin	5186.67	15533.3	10380	6153.33	5513	4193	8926.67	11966.7
238	Brv613	Positive	5.22	148.052	[M+H]+	C00423	Cinnamic acid	14700	13400	9733.33	14263.3	13400	9346.67	6886.33	28066.7
239	Brv619	Positive	5.3	272.069	[M+H]+	C06561	Naringenin chalcone	11800	16033.3	8700	5236.33	9	13100	6039.67	25733.3
240	Brv624	Positive	5.41	272.068	[M+H]+	C00509	Naringenin	21600	12933.3	15266.7	10913.3	8663.33	18266.7	13566.7	45900
241	Brv626	Positive	5.45	272.069	[M+H]+	C09614	Butin	21300	23433.3	17500	9300	10563.3	24200	12073.3	40533.3
242	Brv629	Positive	5.52	286.048	[M+H]+	C05903	Kaempferol	84766.7	43166.7	148700	89366.7	135567	85733.3	99633.3	114467
243	Brv636	Positive	5.63	210	[M+H]+	C08491	(+)-Jasmonic acid (JA)	22466.7	16766.7	27833.3	26900	18066.7	30000	22300	12100
244	Brv639	Positive	5.64	316.058	[M+H]+	C10084	Isorhamnetin	5793.33	6340	16100	8410	7936.67	1102.67	5070	15333.3
245	Brv650	Positive	5.88	164.1	[M+H]+	C10945	Caffeic aldehyde	547667	579667	436667	711667	502000	507333	702667	354667
246	Brv653	Positive	5.9	274.1	[M+H]+	-	N-Lauryldiethanolamine	32966.7	25933.3	27566.7	38066.7	36366.7	40633.3	39266.7	31166.7
247	Brv656	Positive	5.93	189.079	[M+H]+	-	Methyl indole-3-acetate	10113.3	15400	5990	16300	14333.3	4620	9503.33	6746.67
248	Brv657	Positive	5.95	230.152	[M+H]+	-	Dodecanedioic aicd	8333.33	8800	9036.67	6033.33	7590	5826.67	10690	11143.3
249	Brv669	Positive	6.39	342.1	[M+H]+	-	Cocamidopropyl betaine	35900	39833.3	32633.3	25000	37633.3	31833.3	33100	49200
250	Brv676	Positive	6.49	350	[M+H]+	-	MAG (18:4) isomer1	10763.3	11813.3	10483.3	9470	7810	11733.3	13200	9070
251	Brv679	Positive	6.55	290	[M+H]+	-	4-oxo-9Z,11Z,13E,15E-octadecatetraenoic acid	118333	106000	88766.7	119333	102567	118000	142667	63566.7
252	Brv693	Positive	6.84	402.132	[M+H]+	C10112	Nobiletin	49900	190000	38166.7	47033.3	41833.3	46400	34233.3	45300
253	Brv700	Positive	7.14	330.183	[M+H]+	C14162	GIBBERELLIN A15	48000	28333.3	49200	39766.7	36433.3	58533.3	29100	70866.7
254	Brv704	Positive	7.17	491.3	[M+H]+	-	LysoPC 16:2 (2n isomer)	24133.3	39200	12366.7	19233.3	15766.7	23266.7	63666.7	13100
255	Brv705	Positive	7.2	316.1	[M+H]+	-	Phytocassane D	35700	43766.7	36033.3	42466.7	45233.3	37966.7	47066.7	32900
256	Brv709	Positive	7.32	372.121	[M+H]+	C10190	Tangeretin	24666.7	30933.3	18200	19766.7	19100	20633.3	17833.3	20566.7
257	Brv710	Positive	7.41	695.4	[M+H]+	-	DGMG (18:2) isomer2	10423.3	9816.67	9230	26200	8423.33	12163.3	9163.33	4296.67
258	Brv711	Positive	7.41	352.3	[M+H]+	-	MAG (18:3) isomer5	1.50333e+06	1.51733e+06	1.37333e+06	3990000	1.06667e+06	1755000	1.29067e+06	805333
259	Brv712	Positive	7.41	693.1	[M+H]+	-	DGMG (18:1)	110700	92433.3	68600	222133	58666.7	100533	70333.3	43500
260	Brv713	Positive	7.43	467.3	[M+H]+	-	LysoPC 14:0 (2n isomer)	27166.7	52200	32266.7	26566.7	28633.3	28533.3	89233.3	22333.3
261	Brv714	Positive	7.48	386.1	[M+H]+	C00187	Cholesterol	119000	80500	112033	75933.3	131333	94566.7	174000	118433
262	Brv715	Positive	7.51	425.3	[M+H]+	-	LysoPE 14:0	9	5760	3976.67	9	6453.33	4443.33	19400	2633
263	Brv717	Positive	7.54	517.2	[M+H]+	-	LysoPC 18:3 (2n isomer)	8.51333e+06	9.30333e+06	6320000	6050000	7440000	10250000	1.51333e+07	4.43667e+06
264	Brv719	Positive	7.57	467.1	[M+H]+	-	LysoPC 14:0	11733.3	21866.7	14433.3	12040	11666.7	12733.3	37500	11033.3
265	Brv722	Positive	7.71	493.3	[M+H]+	-	LysoPC 16:1 (2n isomer)	32533.3	50933.3	20833.3	30000	16400	46000	54600	15430
266	Brv723	Positive	7.92	695.4	[M+H]+	-	DGMG (18:2) isomer1	2996.67	4283.33	2086.33	10990	1546.33	1446	2399.67	9
267	Brv724	Positive	7.94	276.2	[M+H]+	-	Octadecadien-6-ynoic acid	4440	779.333	9	3290	6076.67	5036.67	9863.33	746
268	Brv725	Positive	8.08	519	[M+H]+	-	LysoPC 18:2 (2n isomer)	393667	506667	246667	283667	311333	452333	929333	156000
269	Brv727	Positive	8.1	481.3	[M+H]+	-	LysoPC 15:0	50900	215000	80800	52633.3	104567	105000	261333	62566.7
270	Brv730	Positive	8.16	352.1	[M+H]+	-	MAG (18:3) isomer2	66233.3	49300	48733.3	148700	50200	108800	48400	29133.3
271	Brv731	Positive	8.2	477.6	[M+H]+	-	LysoPE 18:2 (2n isomer)	77900	117167	73200	52000	106500	112333	311000	53100
272	Brv732	Positive	8.2	206.2	[M+H]+	-	4-Hydroxy-3,5-diisopropylbenzaldehyde	85133.3	84433.3	57733.3	95133.3	73000	75333.3	95566.7	44566.7
273	Brv735	Positive	8.27	519.3	[M+H]+	-	LysoPC 18:2	301333	352333	195667	155333	252333	280000	827333	151667
274	Brv737	Positive	8.38	493.3	[M+H]+	-	LysoPC 16:1	12766.7	20133.3	14300	8523.33	110467	10470	27466.7	16333.3
275	Brv738	Positive	8.43	352.3	[M+H]+	-	MAG (18:3) isomer3	1.23667e+06	1.78667e+06	1.29667e+06	2310000	1.39333e+06	1.27667e+06	1.28667e+06	1.46333e+06
276	Brv739	Positive	8.45	276.216	[M+H]+	-	14,15-Dehydrocrepenynic acid	195333	174000	153667	166333	161667	214667	322000	180000
277	Brv741	Positive	8.49	495.33	[M+H]+	-	LysoPC 16:0 (2n isomer)	4140000	2.31333e+07	1.01367e+07	7.78333e+06	13200000	1.19667e+07	2.28667e+07	10860000
278	Brv742	Positive	8.56	453.2	[M+H]+	-	LysoPE 16:0	517333	3120000	1.50333e+06	575000	2.05667e+06	1.77667e+06	5.45333e+06	820667
279	Brv743	Positive	8.57	356.2	[M+H]+	-	MAG (18:1) isomer1	8213.33	18166.7	9286.67	27276.7	11466.7	4839.33	9	3472.67
280	Brv745	Positive	8.65	517.3	[M+H]+	-	LysoPC 18:3	504667	2.49667e+06	1.20333e+06	835667	1.59333e+06	1.45667e+06	3.38667e+06	1310000
281	Brv746	Positive	8.65	495.3	[M+H]+	-	LysoPC 16:0	4.17667e+06	23200000	1.02367e+07	8.07667e+06	12900000	1.24667e+07	24700000	1.10567e+07
282	Brv747	Positive	8.69	479.5	[M+H]+	-	LysoPE 18:1 (2n isomer)	58700	114000	107367	72233.3	65066.7	153667	132600	24366.7
283	Brv749	Positive	8.76	521.4	[M+H]+	-	LysoPC 18:1 (2n isomer)	1.22667e+06	1.86333e+06	1480000	1.33667e+06	869333	1.73667e+06	2.06667e+06	292333
284	Brv750	Positive	8.79	356.2	[M+H]+	-	MAG (18:1) isomer2	14666.7	52000	20500	43000	32100	18300	20233.3	47733.3
285	Brv751	Positive	8.81	278.3	[M+H]+	C08364	Punicic acid	136667	28233.3	39566.7	45800	73966.7	339000	338333	90233.3
286	Brv754	Positive	8.89	543.4	[M+H]+	-	LysoPC 20:4	61933.3	76333.3	72633.3	61466.7	42500	83166.7	106800	15666.7
287	Brv755	Positive	8.94	523.1	[M+H]+	-	LysoPC 18:0 (2n isomer)	7246.67	12566.7	8286.67	7893.33	5590	11080	12086.7	9
288	Brv757	Positive	8.95	521.1	[M+H]+	-	LysoPC 18:1	19866.7	34533.3	21400	18633.3	17233.3	26700	47800	10623.3
289	Brv758	Positive	9.04	533.4	[M+H]+	-	MGMG (18:2) isomer1	4840	12046.7	6300	13943.3	6503.33	4573.33	6916.67	5216.67
290	Brv759	Positive	9.17	294.2	[M+H]+	-	9-Hydroxy-(10E,12Z,15Z)-octadecatrienoic acid	47400	19033.3	19066.7	26100	30833.3	95433.3	82900	39866.7
291	Brv761	Positive	9.22	509.1	[M+H]+	-	LysoPC 17:0	14500	124367	34633.3	21166.7	48733.3	47800	140267	27666.7
292	Brv762	Positive	9.55	278.2	[M+H]+	-	Octadeca-11E,13E,15Z-trienoic acid	8.21333e+06	7630000	8.15667e+06	7.37667e+06	7.39333e+06	8.10667e+06	1.07967e+07	7920000
293	Brv763	Positive	9.57	148	[M+H]+	-	Phthalic anhydride	161667	167333	173000	156667	154000	160333	220333	158667
294	Brv765	Positive	9.69	481.1	[M+H]+	-	LysoPE 18:0	2346.67	14826.7	5830	1419.33	11233.3	7690	28266.7	2880
295	Brv766	Positive	9.77	352.1	[M+H]+	-	MAG (18:3) isomer4	61833.3	17766.7	17166.7	26066.7	152667	23233.3	167000	22033.3
296	Brv767	Positive	9.81	549.37	[M+H]+	-	LysoPC 20:1 (2n isomer)	11766.7	39500	11466.7	9800	15466.7	19100	30400	6180
297	Brv768	Positive	9.91	352.2	[M+H]+	-	MAG (18:3) isomer1	1.90667e+06	1069000	1152000	1670000	4480000	1.36333e+06	4.58667e+06	1.80667e+06
298	Brv769	Positive	10.03	549.37	[M+H]+	-	LysoPC 20:1	14166.7	51766.7	12566.7	11853.3	20300	29400	40266.7	7710
299	Brv770	Positive	10.06	555.284	[M+H]+	C05122	Taurocholic acid	468667	9	9	9	9	781000	1.91667e+06	9
300	Brv771	Positive	10.36	354.1	[M+H]+	-	MAG (18:2)	198333	76233.3	56166.7	89233.3	543667	89166.7	817000	66900
301	Brv773	Positive	10.58	444.303	[M+H]+	C00828	Menaquinone (K2)	191333	71900	66866.7	110567	166467	132833	140333	82900
302	Brv774	Positive	10.96	286.23	[M+H]+	C00473	Vitamin A	6443.33	9110	6896.67	8746.67	7333.33	7316.67	6200	6080
303	Brv775	Positive	11.2	286.23	[M+H]+	-	All-trans-13,14-dihydroretinol	7453.33	7213.33	5740	9093.33	6953.33	7023.33	5636.67	5383.33
304	Brv777	Negative	0.59	196.058	[M-H]-	C00257	Gluconic acid	323667	486000	944333	482333	159000	1.13667e+06	87300	756667
305	Brv786	Negative	0.73	190.095	[M-H]-	C00666	2,6-Diaminooimelic acid	43100	42269.7	58466.7	46600	24466.7	58966.7	57366.7	87800
306	Brv788	Negative	0.74	198	[M-H]-	C05584	4-Hydroxy-3-methoxymandelate	27833.3	21769.7	30600	42333.3	22633.3	46966.7	13400	25900
307	Brv789	Negative	0.74	264.1	[M-H]-	C00378	Thiamine	2843.33	1959.67	5710	3760	2496.67	6940	1283	6506.67
308	Brv791	Negative	0.74	180.063	[M-H]-	C00137	Inositol	637667	498333	802667	755667	244333	1710000	438667	993667
309	Brv792	Negative	0.75	105.043	[M-H]-	C00065	L-Serine	545667	332000	622333	613000	379333	379667	881000	894667
310	Brv796	Negative	0.75	119.058	[M-H]-	C00263	L-Homoserine	128333	50533.3	185333	151333	54566.7	217333	100600	186333
311	Brv797	Negative	0.75	132.054	[M-H]-	C00152	L-Asparagine	101100	97466.7	134333	196000	85166.7	123000	69466.7	129333
312	Brv805	Negative	0.76	182.079	[M-H]-	C01697	Dulcitol	6196.67	4909.67	13966.7	9100	1386	18033.3	5826.67	13433.3
313	Brv806	Negative	0.76	152.069	[M-H]-	C01904	D-Arabitol	10843.3	5049.67	23966.7	19466.7	15366.7	22733.3	9	33866.7
314	Brv807	Negative	0.76	141.019	[M-H]-	-	O-Phosphorylethanolamine	6356.67	5440	13666.7	6136.67	3810	23633.3	4730	5166.33
315	Brv809	Negative	0.77	146.06	[M-H]-	-	Methylglutaric acid	17333.3	17866.7	16900	39366.7	21300	13333.3	13800	38666.7
316	Brv810	Negative	0.77	650.1	[M-H]-	-	D(+)-Melezitose O-rhamnoside	13066.7	2736.33	17500	29833.3	756	42300	4183	131733
317	Brv817	Negative	0.77	504.169	[M-H]-	-	D(+)-Melezitose	15026.7	3283	25533.3	18433.3	586	99700	6343.33	91233.3
318	Brv819	Negative	0.77	180.063	[M-H]-	C00031	D(+)-Glucose	1530000	803336	4110000	1.81333e+06	717000	4.35667e+06	1092000	4.03667e+06
319	Brv820	Negative	0.77	131.07	[M-H]-	C00300	Creatine	291000	29069.7	236000	898333	148000	200333	79200	152333
320	Brv825	Negative	0.78	461.1	[M-H]-	-	Anthranilate O-hexosyl-O-hexoside	513667	225667	899333	947000	244667	1.39333e+06	393333	1800000
321	Brv827	Negative	0.78	121.02	[M-H]-	C00097	L-Cysteine	263667	235333	15773.3	113500	685000	1709.33	625000	9
322	Brv828	Negative	0.78	342.116	[M-H]-	-	D-(+)-Sucrose	2.59667e+06	1.65667e+06	3770000	3.75333e+06	1.18333e+06	6.78667e+06	3.12667e+06	8.53667e+06
323	Brv829	Negative	0.78	178.048	[M-H]-	C01040	L-Gulonic-?-lactone	162000	119333	30306	106700	166333	9	176000	90566.7
324	Brv830	Negative	0.78	404.161	[M-H]-	C00015	Uridine 5’-diphosphate	48200	9	56633.3	67300	52866.7	61133.3	37469.7	59166.7
325	Brv831	Negative	0.79	308	[M-H]-	-	L-Glutamine O-hexside	102433	90300	132667	134000	117033	64900	9	234333
326	Brv836	Negative	0.8	309.1	[M-H]-	-	L-Glutamic acid O-glucoside	48333.3	23636.3	91133.3	55966.7	33166.7	58033.3	9	69166.7
327	Brv838	Negative	0.8	268.055	[M-H]-	C01817	L-Homocystine	5756.67	2733	2166.67	2950	5043.33	10553.3	5240	15833.3
328	Brv839	Negative	0.8	194.043	[M-H]-	C00191	D-glucoronic acid	44033.3	31666.7	51966.7	41633.3	18803	69100	36366.7	54200
329	Brv841	Negative	0.81	150.053	[M-H]-	-	DL-Arabinose	324333	192333	646667	389333	111670	718667	226000	657000
330	Brv842	Negative	0.81	192.027	[M-H]-	C00158	Citric acid	9	9	4.55333e+07	49100000	9	5.04333e+07	9	4.67333e+07
331	Brv844	Negative	0.82	178.048	[M-H]-	C00198	D-(+)-Glucono-1,5-lactone	59000	19369.7	120200	56533.3	20900	220333	25500	128000
332	Brv847	Negative	0.83	290.1	[M-H]-	C03406	Argininosuccinate	74966.7	52700	140000	72600	23503	146667	40466.7	97666.7
333	Brv848	Negative	0.83	422.1	[M-H]-	C00689	Trehalose 6-phosphate	22033.3	19703	37400	26800	17300	47966.7	16333.3	36133.3
334	Brv850	Negative	0.83	164.069	[M-H]-	C07326	1,5-Anhydro-D-glucitol	177667	138336	284333	240667	95666.7	299667	179667	265667
335	Brv851	Negative	0.83	163.129	[M-H]-	C03079	4-Hydroxy-L-glutamic acid	16566.7	27666.7	24633.3	22566.7	25933.3	28700	23266.7	14733.3
336	Brv852	Negative	0.83	145.074	[M-H]-	C04076	Allysine(6-Oxo DL-Norleucine)	40933.3	21803	63900	71733.3	25069.7	86100	42266.7	101033
337	Brv853	Negative	0.84	176.12	[M-H]-	C00072	L-ascorbate	7.59333e+07	6.82333e+07	88200000	77600000	78000000	74800000	66900000	73700000
338	Brv855	Negative	0.85	164.069	[M-H]-	C01019	L-Fucose	97266.7	42536.3	149667	131067	52566.7	9	9	9
339	Brv858	Negative	0.97	214.1	[M-H]-	C00672	2-Deoxyribose 1-phosphate	35733.3	12013	14569.7	15000	13500	42833.3	15513.3	8103
340	Brv860	Negative	0.99	260.03	[M-H]-	C00092	D-Glucose 6-phosphate	2690000	3210000	7.12667e+06	2640000	1290000	5.67333e+06	1260000	2680000
341	Brv861	Negative	1	148	[M-H]-	C00815	Citramalate	554333	692667	1300000	369667	347333	282333	264667	934333
342	Brv868	Negative	1.15	129.079	[M-H]-	C00408	L-Pipecolic acid	14066.7	9	7436.33	15000	40900	1812.67	3116	8636.33
343	Brv869	Negative	1.16	290.1	[M-H]-	-	Glucarate O-Phosphoric acid	2.27333e+06	1.85333e+06	2.55667e+06	3.40667e+06	2.27667e+06	3.79667e+06	1750000	3350000
345	Brv873	Negative	1.18	566.1	[M-H]-	C00029	Uridine 5'-diphospho-D-glucose	1.52333e+06	4.01667e+06	3.35333e+06	2.97667e+06	1.81333e+06	2610000	2080000	1.74667e+06
346	Brv874	Negative	1.18	363.1	[M-H]-	C00144	Guanosine 5'-monophosphate	30900	103733	209000	12443.3	40933.3	63300	34133.3	18000
347	Brv880	Negative	1.18	166.048	[M-H]-	-	D-Xylonic acid	644333	840667	846333	900333	411667	1.17667e+06	667667	762000
348	Brv881	Negative	1.19	612.1	[M-H]-	C00127	Glutathione oxidized	1.07133e+06	1.74667e+06	3280000	1.21333e+06	1.43667e+06	1.77333e+06	871000	3.84333e+06
349	Brv886	Negative	1.19	90.032	[M-H]-	C01013	3-Hydroxypropanoic acid	29800	14703	35866.7	30366.7	18566.7	34466.7	25466.7	55466.7
350	Brv889	Negative	1.2	307.057	[M-H]-	C00239	2'-Deoxycytidine-5'-monophosphate	5156.67	3672.67	4476.33	9	14700	2449.67	15100	7760
351	Brv891	Negative	1.2	244.07	[M-H]-	C02067	ß-Pseudouridine	62633.3	99200	46133.3	75633.3	40766.7	48366.7	90666.7	48166.7
352	Brv896	Negative	1.21	250.062	[M-H]-	C00669	?-Glu-Cys	62566.7	27936.3	82400	75466.7	57366.7	37136.3	92300	64533.3
353	Brv898	Negative	1.21	197.069	[M-H]-	C00355	3,4-Dihydroxy-DL-phenylalanine	5343.33	2863	2013	3316.67	17200	2696.33	5280	5226.67
354	Brv902	Negative	1.22	192.063	[M-H]-	C00296	Quinic acid	2.15667e+07	1.70333e+07	24600000	47700000	15100000	3.23333e+07	1.12767e+07	2.84667e+07
355	Brv903	Negative	1.22	146.022	[M-H]-	-	A-Ketoglutaric acid	9	55036.3	33466.7	19239.3	241667	7439.33	343333	18639.3
356	Brv904	Negative	1.22	743.075	[M-H]-	C00006	NADP	57166.7	209333	174333	191667	90000	207000	108233	128133
357	Brv905	Negative	1.22	162.016	[M-H]-	C01127	4-Hydroxy-2-oxoglutaric acid	137000	59300	130333	100633	52336.3	171667	58866.7	105967
358	Brv906	Negative	1.22	119.022	[M-H]-	C00872	Aminomalonic acid	5060000	4.09333e+06	3.67667e+06	2840000	6.90667e+06	3810000	4.92667e+06	5.70333e+06
359	Brv910	Negative	1.23	134.022	[M-H]-	C00497	L(-)-Malic acid	144000000	1.01567e+08	154000000	8.59667e+07	1.08333e+08	177000000	1.76333e+08	1.61667e+08
360	Brv913	Negative	1.23	324.036	[M-H]-	C00105	Uridine 5'-monophosphate	160000	146333	1.02733e+06	84200	78400	195333	119700	53000
361	Brv918	Negative	1.24	156.017	[M-H]-	C00295	Orotic acid	31466.7	32103	16703	26133.3	91833.3	7406	5506	8306
362	Brv919	Negative	1.24	116.011	[M-H]-	C00122	Fumaric acid	3.63667e+06	2.66667e+06	2450000	1.72667e+06	3.71333e+06	2550000	6.48667e+06	1.91667e+06
363	Brv924	Negative	1.26	116.011	[M-H]-	C01384	Maleic acid	22866.7	21733.3	18733.3	9906.67	26800	16766.7	43933.3	12176.7
364	Brv928	Negative	1.31	118.027	[M-H]-	C00042	Succinic acid	115000000	6.75333e+07	91100000	73200000	1.41667e+08	9.53333e+07	1.15333e+08	1.28333e+08
365	Brv935	Negative	1.39	104.047	[M-H]-	-	3-Hydroxybutyrate	1.93667e+06	1.72333e+06	1.47333e+06	1.62667e+06	1.32667e+06	1.86667e+06	2240000	1380000
366	Brv937	Negative	1.42	211.1	[M-H]-	-	3-(6-Hydroxy-3,4-dioxo-1,5-cyclohexadien-1-yl)-L-alanine	8586.67	13300	4756.67	34733.3	7576.67	666	1016	2433.33
367	Brv939	Negative	1.42	244.07	[M-H]-	C00299	Uridine	130333	161000	40900	348333	102833	76466.7	158333	111333
368	Brv942	Negative	1.44	397.46	[M-K]-	-	(-)-Sinigrin hydrate	128333	10269.7	213667	252667	135767	126333	88033.3	37566.7
369	Brv947	Negative	1.55	118.027	[M-H]-	C02170	Methylmalonic acid	1.14333e+08	9.03667e+07	8.88333e+07	6.92667e+07	140000000	9.39333e+07	109000000	1.26667e+08
370	Brv957	Negative	1.72	154	[M-H]-	C06608	Diethyl phosphate	329667	243000	370667	403667	350667	424000	488333	365000
371	Brv959	Negative	1.76	166.049	[M-H]-	C16353	7-Methylxanthine	47700	39203	36433.3	28066.7	24833.3	56866.7	27266.7	53300
372	Brv963	Negative	1.84	329.1	[M-H]-	C00575	Cyclic AMP	23633.3	67500	1742.67	108333	29200	11066.7	23633.3	131667
373	Brv967	Negative	1.86	166.049	[M-H]-	C16357	3-Methylxanthine	84566.7	9	112267	72866.7	135333	78866.7	75233.3	122000
374	Brv968	Negative	1.88	130.027	[M-H]-	C02226	Citraconic acid	1620000	984000	886333	2200000	1650000	1440000	1.82667e+06	952667
375	Brv969	Negative	1.89	132.042	[M-H]-	C00489	Glutaric acid	1.59333e+06	216667	1.39667e+06	5550000	710000	126133	1220000	426333
376	Brv975	Negative	1.93	316.1	[M-H]-	-	2,5-dihydroxy benzoic acid O-hexside	6.17667e+06	7.04667e+06	4300000	6.40667e+06	4.40333e+06	1.10433e+07	7.41333e+06	1.37667e+07
377	Brv976	Negative	1.96	300.1	[M-H]-	-	Salicylic acid O-glucoside	109367	230667	80633.3	19869.7	60100	161667	54466.7	122333
378	Brv980	Negative	1.97	530	[M-H]-	-	3-O-Feruloyl quinic acid glucoside	9366.67	21166.7	7343.33	7593.33	3480	24633.3	3610	11860
379	Brv981	Negative	1.97	356.1	[M-H]-	-	Homovanilloyl quinic acid	338333	31200	92566.7	470333	330667	902667	529333	337333
380	Brv983	Negative	1.98	370	[M-H]-	-	Quinic acid O-glucuronic acid	29100	23233.3	18100	38800	43100	57500	43600	30036.3
381	Brv987	Negative	2.02	132.042	[M-H]-	-	ethylmalonate	55300	9	52533.3	182667	27133.3	2912.67	45200	5039.33
382	Brv989	Negative	2.14	332	[M-H]-	-	Gallic acid O-Hexoside	15566.7	23433.3	14600	12433.3	15366.7	12966.7	29100	14933.3
383	Brv990	Negative	2.14	247.025	[M-H]-	C00018	Pyridoxal 5'-phosphate	49833.3	213000	234667	178867	42700	143333	43866.7	67336.3
384	Brv991	Negative	2.15	132.042	[M-H]-	-	2-Methylsuccinic acid	469000	422667	435667	461333	280000	435667	425667	487000
385	Brv998	Negative	2.18	500.1	[M-H]-	-	5-O-p-coumaroyl quinic acid O-hexoside	3.35333e+06	651000	1650000	2.16667e+06	4290000	6.77333e+06	6.03333e+06	2.22667e+06
386	Brv1000	Negative	2.19	386.1	[M-H]-	-	Eudesmoyl quinic acid	64100	26666.7	42266.7	86266.7	64066.7	139000	71666.7	46533.3
387	Brv1001	Negative	2.2	168.042	[M-H]-	C00544	Homogentisic acid	500000	261000	559000	293333	466333	503000	464667	714000
388	Brv1003	Negative	2.21	354.095	[M-H]-	-	1-O-Caffeoyl quinic acid	4.19667e+07	28900000	24100000	36300000	4.53667e+07	3.34333e+07	41400000	4.42667e+07
389	Brv1006	Negative	2.26	626.2	[M-H]-	-	Hesperetin O-hexosyl-O-hexoside	19366.7	13286.7	4423	9100	8720	2546	18666.7	62000
390	Brv1007	Negative	2.31	360.1	[M-H]-	-	Syringic acid O-glucoside	601333	334000	428333	634333	699333	873667	543667	520000
391	Brv1011	Negative	2.32	530.1	[M-H]-	-	5-O-Feruloyl quinic acid glucoside	11966.7	21566.7	9970	9360	4463	29233.3	11840	11313.3
392	Brv1015	Negative	2.36	306.074	[M-H]-	C12127	(+)-Gallocatechin (GC)	69700	284667	9	1826	9	9	9	36566.7
393	Brv1017	Negative	2.41	466.1	[M-H]-	-	Cyanidin O-syringic acid	40300	40903	63400	169667	31766.7	33400	23733.3	5939.33
394	Brv1019	Negative	2.41	352.1	[M-H]-	-	6,7-dihydroxycoumarin 7-O-quinic acid	1.46333e+06	342000	284667	1520000	1.45667e+06	2.37667e+06	1.87667e+06	1.76333e+06
395	Brv1020	Negative	2.42	704.4	[M-H]-	-	Esculetin O-quinacyl esculetin O-quinic acid	43233.3	2110	2063.33	35400	30033.3	75233.3	60633.3	49300
396	Brv1022	Negative	2.43	500.2	[M-H]-	-	3-O-p-coumaroyl quinic acid O-hexoside	401333	74633.3	156667	274000	683000	898000	917000	176000
397	Brv1024	Negative	2.46	191.1	[M-H]-	C02712	N-Acetylmethionine	8500	12800	6199.67	9110	8916.67	5956.67	15800	3593
398	Brv1025	Negative	2.46	146.058	[M-H]-	-	2,3-dimethylsuccinic acid	239333	107367	237667	200000	157000	214667	320333	243667
399	Brv1026	Negative	2.47	772.1	[M-H]-	-	Luteolin O-hexosyl-O-hexosyl-O-hexoside	2.78667e+07	9.09333e+06	53700000	58600000	3.06333e+07	1.43667e+07	35500000	4.68667e+07
400	Brv1029	Negative	2.51	223.085	[M-H]-	-	N-Acetyl-L-tyrosine	2810000	3.78333e+06	835000	288333	6.15333e+06	168667	717333	3950000
401	Brv1031	Negative	2.52	150.032	[M-H]-	C02137	Benzoylformic acid	6890	5010	7390	6039.67	5259.67	4429.67	8980	2339.33
402	Brv1032	Negative	2.53	354.095	[M-H]-	C17147	Neochlorogenic acid (5-O-Caffeoylquinic acid)	5.79667e+07	47300000	3.94667e+07	4.95333e+07	7.08333e+07	4.61333e+07	56400000	5.53333e+07
403	Brv1033	Negative	2.55	316.1	[M-H]-	-	Protocatechuic acid O-glucoside	1.68667e+06	1.11267e+06	2.05667e+06	98300	2.37667e+06	1660000	2.27333e+06	1.97333e+06
404	Brv1034	Negative	2.55	154.027	[M-H]-	C00230	Protocatechuic acid	349000	500333	169333	219667	318667	261333	393333	198333
405	Brv1035	Negative	2.56	168.042	[M-H]-	-	3,4-Dihydroxybenzeneacetic acid	195667	145000	210000	122667	270000	219000	220333	276667
406	Brv1036	Negative	2.58	146.058	[M-H]-	-	2-Methylglutaric acid	213333	85133.3	205667	134333	138333	187667	269000	214667
407	Brv1038	Negative	2.6	482.1	[M-H]-	-	5-O-p-coumaroyl shikimic acid O-hexoside	38966.7	43100	35633.3	15200	22566.7	75433.3	23200	32633.3
408	Brv1041	Negative	2.62	342.132	[M-H]-	C00761	Coniferin	1.08333e+07	7.71333e+06	8230000	3180000	9210000	7950000	3.38667e+06	30100000
409	Brv1046	Negative	2.69	785.157	[M-H]-	C00016	Flavin adenine dinucleotide (FAD)	1.05533e+06	3710000	3.53667e+06	3.46333e+06	2.17667e+06	4.02333e+06	3840000	2.87333e+06
410	Brv1048	Negative	2.73	176.1	[M-H]-	C02504	2-Isopropylmalate	314000	446333	172333	186000	240667	70300	49433.3	860000
411	Brv1050	Negative	2.78	338.1	[M-H]-	-	1-O-p-Coumaroyl quinic acid	12600000	3.19667e+06	6.18333e+06	1.58667e+07	9.93333e+06	2.47333e+07	1.95667e+07	8.38667e+06
412	Brv1052	Negative	2.79	154.027	[M-H]-	C00628	2,5-dihydroxybenzoic acid (Gentisic acid)	200667	136667	133333	154333	191333	182000	261667	118533
413	Brv1053	Negative	2.8	372.142	[M-H]-	C01533	Syringin	5160000	4230000	1.00167e+07	3620000	6.03333e+06	4.58333e+06	2.98333e+06	7890000
414	Brv1055	Negative	2.82	490.1	[M-H]-	-	Cyanidin O-acetylhexoside	601667	167000	584667	862333	284667	261000	753333	621667
415	Brv1060	Negative	2.88	111.032	[M-H]-	C05942	Pyrrole-2-carboxylic acid	14066.7	12666.7	8980	12369.7	17300	10693.3	17800	7630
415	Brv1061	Negative	2.88	154.027	[M-H]-	C00196	2,3-Dihydroxybenzoic acid	239000	174000	179333	199333	261000	251000	303667	193667
416	Brv1062	Negative	2.91	166.027	[M-H]-	C06337	Terephthalic acid	1.06667e+06	1.03533e+06	801667	821333	637000	1540000	1.35667e+06	1150000
417	Brv1063	Negative	2.91	152.047	[M-H]-	C01984	Mandelic acid	56900	16836.3	39933.3	33233.3	52466.7	37300	28333.3	42600
418	Brv1065	Negative	2.95	354.1	[M-H]-	-	4-O-Caffeoyl quinic acid (criptochlorogenic acid)	55866.7	15333.3	12460	17133.3	18966.7	211000	63433.3	37133.3
419	Brv1066	Negative	2.97	166.027	[M-H]-	C01606	Phthalic acid	108667	89433.3	79733.3	71433.3	54466.7	159333	124667	120667
420	Brv1073	Negative	3.03	342	[M-H]-	-	Caffeic acid O-glucoside	1.07667e+06	1.21033e+06	741333	905333	844333	734333	863333	1.21667e+06
421	Brv1077	Negative	3.09	482.1	[M-H]-	-	3-O-p-coumaroyl shikimic acid O-hexoside	176333	200000	193667	33600	177333	440333	76533.3	201667
422	Brv1078	Negative	3.09	376.138	[M-H]-	C00255	Riboflavin	276667	452000	84233.3	1.43333e+06	761333	161667	414333	548667
423	Brv1079	Negative	3.1	386.1	[M-H]-	-	1-O-beta-D-Glucopyranosyl sinapate	2.02333e+07	24600000	2.15333e+07	1.05833e+07	7310000	17900000	5030000	3.57667e+07
424	Brv1082	Negative	3.17	290.3	[M-H]-	C09727	L-Epicatechin	26366.7	33200	9	9	9	7406	140673	8639.33
425	Brv1084	Negative	3.18	338	[M-H]-	-	5-O-p-Coumaroylquinic acid	456333	200000	226000	604333	477000	667333	763667	212000
426	Brv1088	Negative	3.21	450.1	[M-H]-	-	Eriodictyol C-hexoside	107500	33236.3	81300	94266.7	61900	55633.3	53200	364667
427	Brv1090	Negative	3.24	152.047	[M-H]-	C00642	p–Hydroxyphenyl acetic acid	64266.7	20633.3	72033.3	37133.3	74900	37800	17933.3	46100
428	Brv1091	Negative	3.26	168	[M-H]-	C06672	Vanillic acid	54500	54533.3	42766.7	35833.3	40100	29033.3	50233.3	44733.3
429	Brv1092	Negative	3.27	198.053	[M-H]-	C10833	Syringic acid	18000	7983	21433.3	22100	13800	12766.7	15166.7	10833.3
430	Brv1095	Negative	3.29	274.084	[M-H]-	C09320	Afzelechin (3,5,7,4'-Tetrahydroxyflavan)	35033.3	31633.3	37966.7	29433.3	31000	29300	51833.3	34800
431	Brv1096	Negative	3.3	486.1	[M-H]-	-	4-hydroxycoumarin di-glucoside	9	10369.7	9	9	9	9	9	9
432	Brv1097	Negative	3.32	448.1	[M-H]-	-	Luteolin C-hexoside	11900	37066.7	20800	21900	23100	21333.3	28900	12120
433	Brv1098	Negative	3.34	312.147	[M-H]-	-	Phe-Phe	9	4286.33	9	17500	3189.33	7673.33	4799.67	10536.3
434	Brv1103	Negative	3.42	446.121	[M-H]-	C16195	Glycitin	9	9	39533.3	8636.33	9	9	9	9
435	Brv1104	Negative	3.43	480.09	[M-H]-	-	Myricetin 3-O-galactoside	393333	431667	592333	385000	215000	787667	430333	44533.3
436	Brv1106	Negative	3.44	338.1	[M-H]-	-	3-O-p-Coumaroyl quinic acid	8.63333e+06	781000	2.28667e+06	1.44333e+07	1.17333e+07	5.40667e+06	1.25667e+07	1.67333e+07
437	Brv1109	Negative	3.45	132.079	[M-H]-	-	(S)-(-)-2-Hydroxyisocaproic acid	87366.7	50466.7	100333	74633.3	56233.3	66466.7	109233	62033.3
438	Brv1110	Negative	3.45	208.037	[M-H]-	C09265	6-Methoxy-7,8-DihydroxyCoumarin	9	9	10539.3	23803	25903	9	31033.3	9
439	Brv1115	Negative	3.51	610.153	[M-H]-	C05625	Quercetin 3-O-rutinoside (Rutin)	10586.7	6466.33	9	2053	2836.33	3872.67	75672.7	33053.3
440	Brv1119	Negative	3.58	122.037	[M-H]-	C00633	4-Hydroxybenzaldehyde	471667	342000	342667	382333	657667	327333	698000	375667
441	Brv1127	Negative	3.67	368.111	[M-H]-	-	Chlorogenic acid methyl ester	6.95333e+06	494667	1330000	1.73667e+07	6860000	2520000	11400000	1.76333e+07
442	Brv1130	Negative	3.68	522.1	[M-H]-	-	Tricin O-saccharic acid	1.60667e+06	488000	1.98333e+06	3.87333e+06	838000	533000	1.06467e+06	2190000
443	Brv1132	Negative	3.68	478.36	[M-H]-	-	Quercetin 7-O-ß-D-Glucuronide	22900	10503	16869.7	30766.7	9	9	9	31666.7
444	Brv1135	Negative	3.7	594.159	[M-H]-	-	Kaempferol 3-O-robinobioside (Biorobin)	9	9	8136.33	9	1902.67	9	9	9
445	Brv1137	Negative	3.71	164.047	[M-H]-	C00811	p-Coumaric acid	2.48667e+06	2.73333e+06	1.48333e+06	962000	3070000	1.69667e+06	3.53667e+06	1.60667e+06
446	Brv1138	Negative	3.71	180.079	[M-H]-	C00590	Coniferyl alcohol	117667	56866.7	104033	102267	117367	91033.3	153667	83266.7
447	Brv1142	Negative	3.73	210.089	[M-H]-	C02325	Sinapyl alcohol	22966.7	9826.67	20233.3	21266.7	23400	15966.7	27233.3	30900
448	Brv1146	Negative	3.76	165.043	[M-H]-	-	2-(Formylamino)benzoic acid	333000	436000	222000	177333	293667	235333	369000	219333
449	Brv1147	Negative	3.77	594.159	[M-H]-	-	Kaempferol 3-O-rutinoside (Nicotiflorin)	9	9	7860	9	3800	9	9	9
450	Brv1150	Negative	3.8	173.105	[M-H]-	-	Hexanoyl glycine	2503.33	2256.67	1743.33	1496	3303.33	1637.33	2163.33	1926.33
451	Brv1151	Negative	3.81	246	[M-H]-	C03137	Acetyl tryptophan	480333	222667	392333	252000	1190000	224333	866000	651000
452	Brv1154	Negative	3.84	215.1	[M-H]-	-	3-(2-Naphthyl)-D-alanine	130667	31600	57400	84700	57133.3	187333	236333	121667
453	Brv1157	Negative	3.85	707.1	[M-H]-	-	L-Cysteinyl-L-leucylglycyl-L-alanylglycylglycyl-L-alanylglycyl-L-cysteine	4660	5223.33	1969.67	6080	6913.33	3973.33	8633.33	2823.33
454	Brv1158	Negative	3.85	152.047	[M-H]-	C00755	Vanillin	488667	294000	493333	507667	1130000	495667	1320000	589333
455	Brv1161	Negative	3.87	506.1	[M-H]-	-	Quercetin O-acetylhexoside	55366.7	977000	9	9	9	9	9	46633.3
456	Brv1165	Negative	3.88	464.132	[M-H]-	-	Hesperetin 5-O-glucoside	1480000	6.02667e+06	3.34667e+06	1690000	2.81333e+06	167667	5.28667e+06	3.46333e+06
457	Brv1167	Negative	3.89	224.069	[M-H]-	C00482	Sinapic acid	1410000	379667	2.60667e+06	2780000	1450000	1.98333e+06	1270000	1.55667e+06
458	Brv1169	Negative	3.92	320	[M-H]-	-	3-O-p-Coumaroyl shikimic acid	119333	62000	181333	112567	216000	96466.7	75533.3	140000
459	Brv1170	Negative	3.92	194.058	[M-H]-	C01494	Ferulic acid	2140000	1.22667e+06	2170000	1.14667e+06	1.24667e+06	2.81333e+06	2850000	1450000
460	Brv1171	Negative	3.92	580.179	[M-H]-	C09789	Naringenin 7-O-neohesperidoside (Naringin)	9240	17033.3	19733.3	19533.3	10826.7	17566.7	11866.7	3276.33
461	Brv1172	Negative	3.93	550.2	[M-H]-	-	Hesperetin O-malonylhexoside	82566.7	9	247000	257333	119333	43066.7	130000	82266.7
462	Brv1174	Negative	3.93	638.1	[M-H]-	-	Tricin 5-O-rutinoside	30533.3	19866.7	24666.7	40466.7	45533.3	53266.7	32400	50566.7
463	Brv1176	Negative	3.94	304.058	[M-H]-	C01617	Dihydroquercetin (Taxifolin)	892333	989000	1.18333e+06	357000	1110000	500667	866667	979333
464	Brv1177	Negative	3.99	182.1	[M-H]-	-	Syringaldehyde	43366.7	25333.3	59466.7	88300	177000	39866.7	81333.3	86733.3
465	Brv1178	Negative	3.99	124.052	[M-H]-	C06730	4-Methylcatechol	12250	14400	6066.67	6386.33	10843.3	6513.33	9430	8936.67
466	Brv1179	Negative	3.99	610.19	[M-H]-	C09755	Hesperetin 7-rutinoside (Hesperidin)	16100	18583	7019.67	13083.3	36020	15486.7	10716.3	19093.3
467	Brv1189	Negative	4.07	161.048	[M-H]-	-	Indole-5-carboxylic acid	182000	92833.3	166667	271333	154000	102567	174667	116700
468	Brv1190	Negative	4.07	138.032	[M-H]-	C00805	Salicylic acid (SA)	4.56333e+06	1850000	2850000	3.12333e+06	4010000	7.51667e+06	6.26333e+06	6990000
469	Brv1193	Negative	4.09	610.19	[M-H]-	C09806	Hesperetin 7-O-neohesperidoside (Neohesperidin)	15280	19229.7	8466.33	16356.7	41640	20536.7	17036.7	17636.3
470	Brv1200	Negative	4.15	360.3	[M-H]-	C01850	Rosmarinic acid	82433.3	100467	80433.3	37033.3	78800	106333	64466.7	72366.7
471	Brv1204	Negative	4.22	520.1	[M-H]-	-	Isorhamnetin O-acetyl-hexoside	242667	2285000	364667	2290000	135667	5850	71800	164900
472	Brv1205	Negative	4.24	308.1	[M-H]-	-	7-hydroxycoumarin-beta-rhamnoside	34900	62533.3	55200	26866.7	52233.3	62633.3	129000	31966.7
473	Brv1207	Negative	4.27	188.105	[M-H]-	C08261	Azelaic Acid	724333	494333	665000	543667	707333	508000	877000	669000
474	Brv1208	Negative	4.29	432.106	[M-H]-	C16911	Kaempferol 3-O-rhamnoside (Kaempferin)	21433.3	28233.3	21500	13466.7	11900	62266.7	14133.3	9890
475	Brv1220	Negative	4.43	288.063	[M-H]-	C00974	Aromadedrin (Dihydrokaempferol)	23866.7	6823	14666.7	14136.7	12390	24400	13000	105833
476	Brv1221	Negative	4.43	208.074	[M-H]-	-	Sinapinaldehyde	35300	15769.7	24566.7	25266.7	26033.3	135667	22366.7	31100
477	Brv1224	Negative	4.46	178.063	[M-H]-	C02666	Coniferylaldehyde	161000	129467	143667	127333	123333	129333	169667	91400
478	Brv1232	Negative	4.57	254.058	[M-H]-	C12123	7,4'-Dihydroxyflavone	3546.67	278.667	712.333	552.667	2493	502.667	6670	1056
479	Brv1240	Negative	4.79	592.1	[M-H]-	-	Disinapoyl hexoside	213333	1475000	23066.7	73433.3	12400	141933	76433.3	74033.3
480	Brv1245	Negative	4.85	288.063	[M-H]-	C05631	Eriodictyol	8410	9196.67	7006.67	5163.33	6716.67	2103.33	6076.67	20166.7
481	Brv1246	Negative	4.85	594.195	[M-H]-	C09830	Isosakuranetin-7-neohesperidoside (Poncirin)	4573.33	11000	5159.67	7803	16910	4736.67	12106.7	2266.67
482	Brv1252	Negative	4.93	264.136	[M-H]-	C06082	(+)-cis,trans-Abscisic acid (ABA)	96933.3	110467	88733.3	108000	44166.7	56500	119667	82400
483	Brv1254	Negative	4.97	302.043	[M-H]-	C10105	Morin	138000	946333	124567	53300	79833.3	16433.3	102033	119333
484	Brv1256	Negative	5	238.084	[M-H]-	-	3,4,5-Trimethoxycinnamic acid	5670	3803.33	5600	10046.7	5533.33	4996.67	3523.33	5266.67
485	Brv1264	Negative	5.18	492.1	[M-H]-	-	Acetyl-eriodictyol O-hexoside	15433.3	9	9	31500	26900	14733.3	26666.7	15900
486	Brv1265	Negative	5.18	358.142	[M-H]-	-	Pinoresinol	17500	10283.3	9583.33	16433.3	10976.7	14933.3	23400	20366.7
487	Brv1271	Negative	5.35	384.339	[M-H]-	C05443	Vitamin D3	18933.3	28900	26700	21566.7	19066.7	21866.7	15400	14233.3
488	Brv1272	Negative	5.36	178	[M-H]-	-	4-Methoxycinnamic acid	214333	778333	74200	42133.3	88300	63500	66633.3	243333
489	Brv1279	Negative	5.53	208.1	[M-H]-	-	3,4-Dimethoxycinnamic acid	725333	2.61333e+06	205333	133000	172000	328333	151333	686333
490	Brv1281	Negative	5.56	300.063	[M-H]-	C04293	Chrysoeriol	9053.33	16133.3	16933.3	25800	9946.67	3650	7836.67	10660
491	Brv1283	Negative	5.59	330	[M-H]-	-	Tricin	6616.67	15333.3	4672.67	1416	12406.7	6063.33	12336.3	4460
492	Brv1293	Negative	5.76	330.1	[M-H]-	-	Di-O-methylquercetin	197667	40066.7	91900	69466.7	148000	319333	509000	206667
493	Brv1301	Negative	5.91	206.044	[M-H]-	C00725	(R)-lipoic acid	3910	3990	4490	7840	10720	2983.33	2116.67	2030
494	Brv1311	Negative	6.19	316.058	[M-H]-	C10176?	Rhamnetin (7-O-methxyl quercetin)	3203.33	26266.7	2899.67	1976.67	999.333	1092	1012.67	2433
495	Brv1312	Negative	6.38	323.401	[M-H]-	-	N-[(-)-Jasmonoyl]-(L)-Isoleucine (JA-L-Ile)	764667	506667	520333	941333	1.28667e+06	1016000	860000	356000
496	Brv1314	Negative	6.44	330.074	[M-H]-	C01265	3,7-Di-O-methylquercetin	6933.33	6250	17866.7	8023.33	9673.33	946.333	5160	11583.3
497	Brv1316	Negative	6.55	240.245	[M-H]-	C00517	Palmitaldehyde	1.33667e+07	2340000	2720000	2.46667e+06	2790000	2.33333e+06	2.28333e+06	1930000
498	Brv1317	Negative	6.58	300.1	[M-H]-	-	4'-Hydroxy-5,7-dimethoxyflavanone	878667	133333	170000	162000	204667	159333	152000	142667
499	Brv1328	Negative	7.16	314.079	[M-H]-	-	Kumatakenin	1513.33	253.333	1246.33	1190	749.333	776.333	2013.33	1926.33
500	Brv1329	Negative	7.16	316.168	[M-H]-	C11863	GIBBERELLIN A9	19466.7	20000	27100	19400	13900	22666.7	15533.3	19300
501	Brv1332	Negative	7.37	425.2	[M-H]-	-	LysoPE 14:0 (2n isomer)	5266.67	9	3233.33	9	9	656	43700	9
502	Brv1333	Negative	7.39	310.1	[M-H]-	-	9-HpOTrE	30766.7	11543.3	14300	17666.7	37266.7	33600	45600	18500
503	Brv1336	Negative	7.66	294	[M-H]-	-	13-HOTrE(r)	22400	15766.7	21566.7	19233.3	18866.7	25366.7	17600	17766.7
504	Brv1338	Negative	7.71	312.1	[M-H]-	C04717	13-HPODE	10450	1586.67	1670	4080	6906.67	20800	20833.3	7770
505	Brv1342	Negative	8.29	294	[M-H]-	-	9-HOTrE	118000	34266.7	68633.3	70300	152667	156000	217667	103867
506	Brv1343	Negative	8.4	453.3	[M-H]-	-	LysoPE 16:0 (2n isomer)	77066.7	317667	245000	121500	410333	249333	521000	171633
507	Brv1347	Negative	8.82	296	[M-H]-	-	9,10-EODE	362667	58066.7	71800	108833	191000	954667	965000	212333
508	Brv1348	Negative	8.87	479.1	[M-H]-	-	LysoPE 18:1	272000	634667	358333	190133	339667	441667	1.58567e+06	83666.7
509	Brv1349	Negative	9.03	294.2	[M-H]-	-	9-KODE	30033.3	13633.3	16133.3	23666.7	57366.7	28533.3	62900	18200
510	Brv1350	Negative	9.52	200	[M-H]-	C02679	Lauric acid (C12:0)	18733.3	7713.33	7980	16366.7	14533.3	40900	38700	14933.3
511	Brv1352	Negative	9.61	296	[M-H]-	-	12,13-EODE	10023.3	5483.33	5640	6583.33	11833.3	14200	23500	5996.67
512	Brv1355	Negative	9.92	226	[M-H]-	C08322	Myristoleic acid (C14:1)	3070	3236.67	3550	3083.33	4596.67	2523.33	3190	1246.67
513	Brv1357	Negative	10.47	278.1	[M-H]-	C06427	a-Linolenic acid	6213.33	3033.33	3600	5596.67	11866.7	8150	13533.3	4890

## Sheet: Table S2
Table S2. Up and Down regulation of metabolites
Group name	All sig diff	down regulated	up regulated
SZQ and AJH	114	69	45
XQC and AJH	115	66	49
XQC and SZQ	133	53	80

## Sheet: Table S3
Table S3. List of individual carbohydrates identified in leaves of pak choi cultivars
Index	Ion mode	Rt (min)	Molecular Weight (Da)	Ionization model	Compounds	Class
Brv86	Positive	0.83	221.09	[M+H]+	N-Acetyl-D-glucosamine	Monosaccharide
Brv116	Positive	1.21	120.042	[M+H]+	D(-)-Threose	Monosaccharide
Brv777	Negative	0.59	196.058	[M-H]-	Gluconic acid	Monosaccharide
Brv810	Negative	0.77	650.1	[M-H]-	D(+)-Melezitose O-rhamnoside	Disaccharide
Brv817	Negative	0.77	504.169	[M-H]-	D(+)-Melezitose	Disaccharide
Brv819	Negative	0.77	180.063	[M-H]-	D(+)-Glucose	Monosaccharide
Brv828	Negative	0.78	342.116	[M-H]-	D-(+)-Sucrose	Disaccharide
Brv829	Negative	0.78	178.048	[M-H]-	L-Gulonic-γ-lactone	Monosaccharide
Brv839	Negative	0.8	194.043	[M-H]-	D-glucoronic acid	Monosaccharide
Brv841	Negative	0.81	150.053	[M-H]-	DL-Arabinose	Monosaccharide
Brv844	Negative	0.82	178.048	[M-H]-	D-(+)-Glucono-1,5-lactone	Polysaccharide
Brv848	Negative	0.83	422.1	[M-H]-	Trehalose 6-phosphate	Oligosaccharides
Brv855	Negative	0.85	164.069	[M-H]-	L-Fucose	Monosaccharide
Brv858	Negative	0.97	214.1	[M-H]-	2-Deoxyribose 1-phosphate	Monosaccharide
Brv860	Negative	0.99	260.03	[M-H]-	D-Glucose 6-phosphate	Monosaccharide
Brv869	Negative	1.16	290.1	[M-H]-	Glucarate O-Phosphoric acid	Polysaccharide
